# Supplementary material for: In Silico Perturbome Analysis Reveals Conserved Genes and Drug–Target Interactions in Pseudomonas aeruginosa, Escherichia coli, and Staphylococcus aureus in the Response to Stress
Source: Pathogens. 2026 Jun 25;15(7):665. doi: 10.3390/pathogens15070665 (PMC13414712; doi:10.3390/pathogens15070665)
Supplement: Supplementary file 1 [file pathogens-15-00665-s001.zip]

Archive with 3 entries (3 files):
- Supplementary Material 1 - Individual Perturbomes.zip
- Supplementary Material 2.xlsx
- Supplementary Material 3.xlsx
