# Supplementary material for: In Silico Perturbome Analysis Reveals Conserved Genes and Drug–Target Interactions in Pseudomonas aeruginosa, Escherichia coli, and Staphylococcus aureus in the Response to Stress
Source: Pathogens. 2026 Jun 25;15(7):665. doi: 10.3390/pathogens15070665 (PMC13414712; doi:10.3390/pathogens15070665)
Supplement: Supplementary file 1 [file pathogens-15-00665-s001.zip › Supplementary Material 2.xlsx]

## Sheet: Hoja1
Supplementary Material 2. Datasets and stressors used to define the core perturbome in three bacterial models (from previous publications)
P. aeruginosa
GEO series	Stressor	Class/type
GSE2430	Azithromycin	Macrolide antibiotic
GSE3090	Hydrogen peroxide	Oxidizing agent / antiseptic
GSE4152	Copper	Toxic metal / antimicrobial agent
GSE7402	Sodium hypochlorite	Oxidizing disinfectant
GSE10604	Ortho-Phenylphenol	Phenolic compound / disinfectant
GSE12738	Azithromycin	Macrolide antibiotic
GSE13252	Colistin	Polymyxin / membrane-targeting antibiotic
GSE14253	Chlorhexidine diacetate	Biguanide antiseptic
GSE36753	(E)-4-bromo-5-(bromomethylene)-3-methylfuran-2(5H)-one	Halogenated furanone derivative / quorum sensing inhibitor
E. coli
GEO series	Stressor	Class/type
GSE10159	Cefzulodin, mecillinam	β-lactam antibiotics
GSE10160
GSE10345	Bicyclomycin	Transcription inhibitor antibiotic
GSE13982	Carbon monoxide	Bioactive gas / physiological modulator
GSE34275	Glycerol	Polyol / carbon source
GSE37026	Colicine	Protein bacteriocin
GSE44211	PGRP, gentamicin, CCCP	Immune peptide; aminoglycoside antibiotic; protonophore/energy uncoupler
GSE53140	Octanoic acid	Medium-chain fatty acid
GSE56133	Ampicillin, gentamicin, kanamycin, norfloxacin, H2O2	β-lactam antibiotic; aminoglycosides; fluoroquinolone; oxidizing agent
S. aureus
GEO series	Stressor	Class/type
GSE7944	Berberine chloride	Natural alkaloid / phytochemical antimicrobial
GSE8135	Rhein/cassic acid	Anthraquinone derivative / plant metabolite
GSE8861	Triclosan	Phenolic biocide / antiseptic
GSE10605	Ortho-phenylphenol	Phenolic compound / disinfectant
GSE13203	Cryptotanshinone	Quinone diterpenoid / phytochemical
GSE13233	Sodium houttuyfonate	Sulfur-containing plant-derived antimicrobial
GSE13236	Magnolol	Polyphenol / neolignan
GSE14669	Ramoplanin	Glycolipodepsipeptide antibiotic
GSE15394	Fosfomycin	Cell wall synthesis inhibitor antibiotic
GSE36231	Oleic acid	Bioactive fatty acid
GSE40448	Ortho-Benzyl-Para-Chloro Phenol	Halogenated phenol / disinfectant
GSE40449	Para-Tert-Amylphenol	Alkylphenol / biocide
GSE58938	Licochalcone A	Chalcone flavonoid / phytochemical
GSE65750	Nisin	Antimicrobial peptide / bacteriocin
GSE84485	Benzimidazole derivative C162	Synthetic heterocyclic derivative

## Sheet: Hoja2
Molecule	Class / type
Berberine chloride	Natural alkaloid / phytochemical antimicrobial
Rhein/cassic acid	Anthraquinone derivative / plant metabolite
Triclosan	Phenolic biocide / antiseptic
Ortho-phenylphenol	Phenolic compound / disinfectant
Cryptotanshinone	Quinone diterpenoid / phytochemical
Sodium houttuyfonate	Sulfur-containing plant-derived antimicrobial
Magnolol	Polyphenol / neolignan
Ramoplanin	Glycolipodepsipeptide antibiotic
Fosfomycin	Cell wall synthesis inhibitor antibiotic
Oleic acid	Bioactive fatty acid
Ortho-Benzyl-Para-Chloro Phenol	Halogenated phenol / disinfectant
Para-Tert-Amylphenol	Alkylphenol / biocide
Licochalcone A	Chalcone flavonoid / phytochemical
Nisin	Antimicrobial peptide / bacteriocin
Benzimidazole derivative	Synthetic heterocyclic derivative
C162	Synthetic heterocyclic antimicrobial compound
Cefzulodin, mecillinam	β-lactam antibiotics
Bicyclomycin	Transcription inhibitor antibiotic
Carbon monoxide	Bioactive gas / physiological modulator
Glycerol	Polyol / carbon source
Colicine	Protein bacteriocin
PGRP, gentamicin, CCCP	Immune peptide; aminoglycoside antibiotic; protonophore/energy uncoupler
Octanoic acid	Medium-chain fatty acid
Ampicillin, gentamicin, kanamycin, norfloxacin, H2O2	β-lactam antibiotic; aminoglycosides; fluoroquinolone; oxidizing agent
Azithromycin	Macrolide antibiotic
Hydrogen peroxide	Oxidizing agent / antiseptic
Copper	Toxic metal / antimicrobial agent
Sodium hypochlorite	Oxidizing disinfectant
Ortho-Phenylphenol	Phenolic compound / disinfectant
Azithromycin	Macrolide antibiotic
Colistin	Polymyxin / membrane-targeting antibiotic
Chlorhexidine diacetate	Biguanide antiseptic
(E)-4-bromo-5-(bromomethylene)-3-methylfuran-2(5H)-one	Halogenated furanone derivative / quorum sensing inhibitor
