# Supplementary material for: In Silico Perturbome Analysis Reveals Conserved Genes and Drug–Target Interactions in Pseudomonas aeruginosa, Escherichia coli, and Staphylococcus aureus in the Response to Stress
Source: Pathogens. 2026 Jun 25;15(7):665. doi: 10.3390/pathogens15070665 (PMC13414712; doi:10.3390/pathogens15070665)
Supplement: Supplementary file 1 [file pathogens-15-00665-s001.zip › Supplementary Material 3.xlsx]

## Sheet: Hoja2
Supplementary material 3. Comparison between protein sequences of shared genes within orthogroups
OG	query sequence ID	subject sequence ID	% identity	alignment length	mismatches	gap opens	query start	query end	subject start	subject end	e-value	bit score	% positives
OG0	sp|P0AAI5|FABF_ECOLI	208964.PA2965	66.586	413	137	1	1	413	1	412	0	556	81.84
OG0	sp|P0AAI5|FABF_ECOLI	208964.PA1609	40.146	411	234	7	4	412	2	402	6.72e-81	245	57.18
OG0	sp|P0AAI5|FABF_ECOLI	208964.PA5174	28.253	269	170	9	159	407	276	541	6.43e-20	81.6	48.33
OG1	sp|P0AGL2|TDCF_ECOLI	208964.PA5339	40	125	72	1	2	126	3	124	2.12e-33	104	64
OG2	sp|P0AG30|RHO_ECOLI	208964.PA5554	21.687	249	177	3	160	391	130	377	4.49e-07	41.2	39.76
OG3	208964.PA5051	sp|Q5HI60|SYR_STAAC	23.77	610	371	19	9	587	7	553	1.62e-38	139	42.79
OG4	208964.PA1812	sp|Q5HIL2|SLE1_STAAC	29.714	175	115	2	353	525	31	199	3.39e-16	69.7	49.14
OG4	208964.PA1812	sp|Q5HIL2|SLE1_STAAC	29.825	114	77	1	351	464	93	203	3.25e-09	48.1	46.49
OG4	208964.PA1812	sp|Q5HIL2|SLE1_STAAC	37.778	45	28	0	351	395	160	204	6.14e-05	34.7	62.22
OG5	208964.PA5163	sp|Q5HD54|GTAB_STAAC	27.386	241	120	8	3	201	5	232	1.61e-18	73.9	43.15
